# Supplementary material for: Myracrodruon urundeuva seed exudates proteome and anthelmintic activity against Haemonchus contortus
Source: PLoS One. 2018 Jul 19;13(7):e0200848. doi: 10.1371/journal.pone.0200848 (PMC6053183; doi:10.1371/journal.pone.0200848)
Supplement: S1 Table — (XLSX) [file pone.0200848.s002.xlsx]

## Sheet: SEX
Protein Group	Protein ID	Accession	-10lgP	Coverage (%)	#Peptides	#Unique	PTM	Avg. Mass	Description
7	18211	tr|G0WYJ6|G0WYJ6_GALPR	88.14	6	3	3	Y	48773	Ribulose bisphosphate carboxylase large chain (Fragment) OS=Galium parisiense GN=rbcL PE=3 SV=1
12	99	tr|A0A067DCX3|A0A067DCX3_CITSI	78.65	8	4	3	N	35898	Heat shock 70 kDa 4-like protein (Gossypium arboreum)
6	21	tr|A0A061FNG5|A0A061FNG5_THECC	117.49	5	4	2	N	71391	Heat shock cognate protein 70-1 OS=Theobroma cacao GN=TCM_042785 PE=3 SV=1
25	18273	tr|W9QQH1|W9QQH1_9ROSA	79.94	6	2	2	N	38419	Fructose-bisphosphate aldolase OS=Morus notabilis GN=L484_013808 PE=3 SV=1
9	18251	tr|D9J011|D9J011_SALMI	75.91	3	2	2	N	41686	Putative actin protein OS=Salvia miltiorrhiza PE=2 SV=1
10	60	tr|D3TIC1|D3TIC1_MANIN	71.39	8	3	2	N	25513	Chitinase (Fragment) OS=Mangifera indica PE=2 SV=1
8	18280	tr|Q6UCJ3|Q6UCJ3_CUCSA	69.69	8	2	2	N	17697	Ubiquitin extension protein OS=Cucumis sativus PE=2 SV=1
14	58	tr|G0ZFY8|G0ZFY8_MANIN	107.08	12	1	1	Y	12115	Pathogenesis-related protein 1 (Fragment) OS=Mangifera indica PE=2 SV=1
111	321	tr|A0A1J7I360|A0A1J7I360_LUPAN	74.66	17	1	1	N	11408	60S acidic ribosomal protein P2B, putative (Theobroma cacao)
26	325	tr|A0A067KN70|A0A067KN70_JATCU	70.99	3	1	1	N	46489	Uncharacterized protein OS=Jatropha curcas GN=JCGZ_06940 PE=3 SV=1
31	357	tr|A0A067DS11|A0A067DS11_CITSI	70.81	12	2	1	N	10396	Chitinase (Citrus reticulata)
28	230	tr|Q2ERX5|Q2ERX5_MANIN	70.75	7	1	1	N	19507	Beta-1,3-glucanase OS=Mangifera indica PE=2 SV=1
15	18224	tr|Q9M4E8|Q9M4E8_CUCSA	70.41	4	3	1	N	73473	Heat shock protein 70 OS=Cucumis sativus PE=2 SV=1
27	59	tr|A0A1L6K541|A0A1L6K541_POPTO	58.74	2	2	1	N	85140	5-methyltetrahydropteroyltriglutamate--homocysteine methyltransferase OS=Populus tomentosa PE=2 SV=1
41	284	tr|A0A0A0LJ44|A0A0A0LJ44_CUCSA	55.04	2	1	1	N	62575	WSC domain-containing protein ARB_07867-like (Cucumis melo)
112	18441	tr|A0A0D2KMG9|A0A0D2KMG9_9CHLO	54.16	4	1	1	N	42704	Uncharacterized protein OS=Monoraphidium neglectum GN=MNEG_11044 PE=3 SV=1
113	18443	tr|K4ADB9|K4ADB9_SETIT	52.54	3	1	1	N	31204	Malate dehydrogenase OS=Setaria italica GN=LOC101760275 PE=3 SV=1
65	18414	tr|A2Y7R4|A2Y7R4_ORYSI	50.33	4	1	1	N	35436	Malate dehydrogenase OS=Oryza sativa subsp. indica GN=OsI_21084 PE=3 SV=1
16	597	tr|A0A061G861|A0A061G861_THECC	48.30	5	1	1	N	19802	PAR1 protein OS=Theobroma cacao GN=TCM_015178 PE=4 SV=1
32	518	tr|A0A0D9ZSC4|A0A0D9ZSC4_9ORYZ	46.50	5	1	1	N	19671	Uncharacterized protein OS=Oryza glumipatula PE=4 SV=1
30	18376	tr|F2W3J6|F2W3J6_9ROSA	45.77	4	1	1	N	29540	Rubisco activase (Fragment) OS=Rosa roxburghii PE=2 SV=1
44	465	tr|A0A022R646|A0A022R646_ERYGU	45.11	2	1	1	N	43567	Monodehydroascorbate reductase (Nicotiana tabacum)
33	456	Q9XJ56|ECP44_DAUCA	43.67	3	1	1	N	28795	Phosphoprotein ECPP44 OS=Daucus carota GN=ECPP44 PE=1 SV=1
114	18524	tr|W9R0Y3|W9R0Y3_9ROSA	43.43	5	1	1	N	22081	Ras-related protein Rab7 OS=Morus notabilis GN=L484_026919 PE=4 SV=1
23	717	tr|B9SHV0|B9SHV0_RICCO	41.37	7	1	1	N	14230	Nascent polypeptide associated complex alpha subunit, putative OS=Ricinus communis GN=RCOM_0621670 PE=4 SV=1
64	18553	tr|A0A1U8GVJ2|A0A1U8GVJ2_CAPAN	41.08	3	1	1	N	35620	UDP-glucuronic acid decarboxylase 6 OS=Capsicum annuum GN=LOC107870218 PE=4 SV=1
22	18401	tr|C1DZM8|C1DZM8_MICCC	40.32	2	1	1	N	61951	Uncharacterized protein OS=Micromonas commoda (strain RCC299 / NOUM17 / CCMP2709) GN=MICPUN_105208 PE=3 SV=1
42	18294	tr|A0A1S3V6B6|A0A1S3V6B6_VIGRR	39.24	1	1	1	N	80020	transketolase, chloroplastic OS=Vigna radiata var. radiata GN=LOC106772090 PE=4 SV=1
115	18587	tr|I3SEP9|I3SEP9_MEDTR	38.11	9	1	1	N	11990	GTP-binding nuclear protein OS=Medicago truncatula PE=2 SV=1
116	678	tr|B9I8N5|B9I8N5_POPTR	37.88	3	1	1	N	30624	Uncharacterized protein OS=Populus trichocarpa GN=POPTR_0014s08430g PE=4 SV=1
117	552	tr|A0A1S8ACB5|A0A1S8ACB5_CITLI	37.51	3	1	1	N	28495	Heavy metal transport/detoxification superfamily protein OS=Citrus limon PE=4 SV=1
119	659	tr|A0A0E0NWR1|A0A0E0NWR1_ORYRU	35.05	2	1	1	N	36460	Retrotransposon protein, putative, Ty1-copia subclass (Oryza sativa subsp. japonica)
118	18633	tr|A0A061EPX0|A0A061EPX0_THECC	34.55	5	1	1	Y	22736	Plant SNARE 13 isoform 2 OS=Theobroma cacao GN=TCM_021488 PE=4 SV=1
66	18429	tr|A0A068PT13|A0A068PT13_9ROSI	33.18	4	1	1	N	19950	Putative Fasciclin-like Arabinogalactan-protein 10 (Fragment) OS=Zanthoxylum ailanthoides GN=FLA10 PE=4 SV=1
120	579	tr|D0ELH5|D0ELH5_CITSI	31.43	6	1	1	Y	18094	Peptidyl-prolyl cis-trans isomerase OS=Citrus sinensis GN=CYP PE=1 SV=1
56	822	tr|A0A176WCZ7|A0A176WCZ7_MARPO	30.90	1	1	1	N	61484	Uncharacterized protein OS=Marchantia polymorpha subsp. polymorpha GN=AXG93_2018s1540 PE=4 SV=1
122	774	tr|A0A067GCM7|A0A067GCM7_CITSI	30.80	1	1	1	N	72289	Beta-galactosidase OS=Citrus sinensis GN=CISIN_1g003095mg PE=3 SV=1
121	18703	tr|A0A150GDQ5|A0A150GDQ5_GONPE	30.75	3	1	1	N	45719	Uncharacterized protein OS=Gonium pectorale GN=GPECTOR_31g343 PE=4 SV=1
68	289	tr|A0A199VRU4|A0A199VRU4_ANACO	29.90	6	1	1	N	26528	Copper transport protein ATX1 OS=Ananas comosus GN=ACMD2_07658 PE=4 SV=1
123	359	tr|W1PPB6|W1PPB6_AMBTC	29.81	10	1	1	Y	15148	Uncharacterized protein OS=Amborella trichopoda GN=AMTR_s00029p00197600 PE=3 SV=1
67	393	tr|C1N8A0|C1N8A0_MICPC	29.78	0	1	1	N	253690	Isochorismate synthase OS=Micromonas pusilla (strain CCMP1545) GN=MICPUCDRAFT_43278 PE=3 SV=1
54	11573	tr|A0A1R3JBH6|A0A1R3JBH6_9ROSI	28.77	7	1	1	N	17477	Allergen V5/Tpx-1-related protein OS=Corchorus olitorius GN=COLO4_17813 PE=3 SV=1
34	18727	tr|A0A1D6BLA2|A0A1D6BLA2_WHEAT	28.63	2	1	1	Y	33463	Peroxidase OS=Triticum aestivum PE=3 SV=1
46	288	tr|A0A1Y1I4J0|A0A1Y1I4J0_KLEFL	28.02	3	1	1	N	43117	Uncharacterized protein OS=Klebsormidium flaccidum GN=KFL_002340030 PE=4 SV=1
69	18715	tr|A0A0K9QD11|A0A0K9QD11_SPIOL	27.11	5	1	1	N	24096	Uncharacterized protein OS=Spinacia oleracea GN=SOVF_193060 PE=4 SV=1
124	18734	tr|A0A176W7C4|A0A176W7C4_MARPO	26.38	1	1	1	N	68125	Uncharacterized protein OS=Marchantia polymorpha subsp. polymorpha GN=AXG93_2175s1040 PE=4 SV=1
141	18768	tr|A0A1U8M3G8|A0A1U8M3G8_GOSHI	25.93	1	1	1	N	59267	F-box protein SKIP2-like isoform X1 OS=Gossypium hirsutum GN=LOC107932563 PE=4 SV=1
141	18788	tr|A0A059AHG6|A0A059AHG6_EUCGR	25.93	1	1	1	N	98487	Kinesin-like protein OS=Eucalyptus grandis GN=EUGRSUZ_J02403 PE=3 SV=1
125	18735	tr|A0A1D5VHE6|A0A1D5VHE6_WHEAT	25.60	3	1	1	N	40333	Zinc finger CCCH domain-containing protein 6 (Triticum urartu)
126	797	tr|A0A0A9IYV9|A0A0A9IYV9_ARUDO	24.77	18	1	1	N	7724	Uncharacterized protein OS=Arundo donax PE=4 SV=1
83	697	tr|C1MGZ6|C1MGZ6_MICPC	24.69	2	1	1	N	51196	Predicted protein (Fragment) OS=Micromonas pusilla (strain CCMP1545) GN=MICPUCDRAFT_1820 PE=3 SV=1
127	18740	tr|A0A1J3EK72|A0A1J3EK72_NOCCA	24.59	2	1	1	N	41136	ADP,ATP carrier protein 3, mitochondrial OS=Noccaea caerulescens GN=LC_TR8139_c0_g1_i1_g.28556 PE=3 SV=1
74	853	tr|I1GQY7|I1GQY7_BRADI	24.58	7	1	1	N	27941	Uncharacterized protein OS=Brachypodium distachyon GN=LOC100846682 PE=4 SV=1
139	18757	tr|N1QZY6|N1QZY6_AEGTA	24.34	1	1	1	N	84341	DEAD-box ATP-dependent RNA helicase 32 OS=Aegilops tauschii GN=F775_32257 PE=3 SV=1
128	18742	tr|Q259K3|Q259K3_ORYSA	24.23	7	1	1	N	20091	H0402C08.10 protein OS=Oryza sativa GN=H0402C08.10 PE=4 SV=1
140	18767	tr|W9SAF2|W9SAF2_9ROSA	24.08	5	1	1	N	11079	Uncharacterized protein OS=Morus notabilis GN=L484_014967 PE=4 SV=1
140	1957	tr|A0A068U7G2|A0A068U7G2_COFCA	24.08	1	1	1	N	81622	Uncharacterized protein OS=Coffea canephora GN=GSCOC_T00015963001 PE=4 SV=1
140	2633	tr|A0A1Y1IKG4|A0A1Y1IKG4_KLEFL	24.08	0	1	1	N	138778	Uncharacterized protein OS=Klebsormidium flaccidum GN=KFL_007730020 PE=4 SV=1
59	819	tr|A0A0A9F0S1|A0A0A9F0S1_ARUDO	23.97	15	1	1	N	7792	Uncharacterized protein OS=Arundo donax PE=4 SV=1
130	592	tr|A0A0A0L1T3|A0A0A0L1T3_CUCSA	23.93	2	1	1	N	42669	Uncharacterized protein OS=Cucumis sativus GN=Csa_4G351100 PE=4 SV=1

## Sheet: SEXF1
Protein Group	Protein ID	Accession	-10lgP	Coverage (%)	#Peptides	#Unique	PTM	Avg. Mass	Description
17	230	tr|Q2ERX5|Q2ERX5_MANIN	112.54	19	5	5	N	19507	Beta-1,3-glucanase OS=Mangifera indica PE=2 SV=1
40	11855	tr|A0A1S8ACL6|A0A1S8ACL6_CITLI	108.26	18	3	3	N	11356	60S acidic ribosomal protein family OS=Citrus limon PE=3 SV=1
26	11548	tr|A0A1D6A392|A0A1D6A392_WHEAT	87.09	2	3	3	N	131592	Uncharacterized protein OS=Triticum aestivum PE=3 SV=1
37	60	tr|D3TIC1|D3TIC1_MANIN	66.43	12	3	3	Y	25513	Chitinase (Fragment) OS=Mangifera indica PE=2 SV=1
6	11543	tr|A0A067JSQ7|A0A067JSQ7_JATCU	159.22	6	6	2	Y	57598	Laccase OS=Jatropha curcas GN=JCGZ_01691 PE=3 SV=1
21	21	tr|A0A061FNG5|A0A061FNG5_THECC	114.87	4	3	2	N	71391	Heat shock cognate protein 70-1 OS=Theobroma cacao GN=TCM_042785 PE=3 SV=1
33	11573	tr|A0A1R3JBH6|A0A1R3JBH6_9ROSI	102.21	12	2	2	N	17477	Allergen V5/Tpx-1-related protein OS=Corchorus olitorius GN=COLO4_17813 PE=3 SV=1
41	99	tr|A0A067DCX3|A0A067DCX3_CITSI	76.88	5	2	2	N	35898	Heat shock cognate 70 kDa protein 2-like (Gossypium hirsutum)
85	321	tr|A0A1J7I360|A0A1J7I360_LUPAN	76.72	17	2	2	N	11408	Uncharacterized protein OS=Lupinus angustifolius GN=TanjilG_03185 PE=3 SV=1
30	325	tr|A0A067KN70|A0A067KN70_JATCU	76.01	3	2	2	N	46489	Uncharacterized protein OS=Jatropha curcas GN=JCGZ_06940 PE=3 SV=1
56	18251	tr|D9J011|D9J011_SALMI	75.48	3	2	2	N	41686	Putative actin protein OS=Salvia miltiorrhiza PE=2 SV=1
95	5319	tr|O22120|O22120_SOYBN	62.78	3	2	2	N	63165	Alpha subunit of beta conglycinin (Fragment) OS=Glycine max PE=2 SV=2
70	579	tr|D0ELH5|D0ELH5_CITSI	43.88	7	2	2	Y	18094	Peptidyl-prolyl cis-trans isomerase OS=Citrus sinensis GN=CYP PE=1 SV=1
5	11571	tr|M5X3P5|M5X3P5_PRUPE	124.04	5	4	1	N	39816	Uncharacterized protein OS=Prunus persica GN=PRUPE_ppa017872mg PE=4 SV=1
16	11650	tr|A0A061GJ94|A0A061GJ94_THECC	115.54	5	3	1	N	51653	Glycosyl hydrolase family protein with chitinase insertion domain OS=Theobroma cacao GN=TCM_037102 PE=4 SV=1
205	11789	tr|A0A077GY70|A0A077GY70_9ROSA	114.80	7	1	1	N	31377	Chitinase ppl-1 OS=Pyrus x bretschneideri PE=2 SV=1
31	58	tr|G0ZFY8|G0ZFY8_MANIN	112.86	22	3	1	Y	12115	Pathogenesis-related protein 1 (Fragment) OS=Mangifera indica PE=2 SV=1
10	11532	tr|Q33364|Q33364_CAPHA	112.08	12	5	1	Y	51764	Ribulose bisphosphate carboxylase large chain (Fragment) OS=Capparis hastata GN=rbcL PE=3 SV=2
38	11579	tr|Q8LK75|Q8LK75_LAGSI	101.86	4	2	1	N	74063	Acid invertase OS=Lagenaria siceraria PE=2 SV=1
54	11575	tr|B9R9R9|B9R9R9_RICCO	93.34	3	2	1	N	71490	Beta-fructofuranosidase, soluble isoenzyme I, putative OS=Ricinus communis GN=RCOM_1500230 PE=3 SV=1
23	11696	tr|R0EVH4|R0EVH4_9BRAS	91.89	5	2	1	N	63457	Uncharacterized protein OS=Capsella rubella GN=CARUB_v10026165mg PE=4 SV=1
43	90	tr|A0A072UK94|A0A072UK94_MEDTR	88.12	5	2	1	Y	62997	Heat shock cognate 70 kDa protein OS=Medicago truncatula GN=MTR_4g063720 PE=3 SV=1
92	11569	tr|M5XEF6|M5XEF6_PRUPE	86.12	6	2	1	N	34505	Peroxidase OS=Prunus persica GN=PRUPE_ppa008820mg PE=3 SV=1
13	11535	tr|B9IQN8|B9IQN8_POPTR	86.04	5	4	1	N	61256	Laccase OS=Populus trichocarpa GN=POPTR_0019s11860g PE=3 SV=2
22	11546	tr|A0A067JBB7|A0A067JBB7_JATCU	85.62	7	4	1	Y	56208	Cysteine protease, putative (Ricinus communis)
63	29420	tr|A0A0L9UXF5|A0A0L9UXF5_PHAAN	80.14	4	2	1	N	63641	Heat shock cognate 70 kDa protein, putative, expressed (Oryza sativa subsp. japonica)
150	29485	tr|A0A1S3VN24|A0A1S3VN24_VIGRR	75.63	5	1	1	N	37816	cysteine proteinase RD21a-like OS=Vigna radiata var. radiata GN=LOC106776827 PE=3 SV=1
48	357	tr|A0A067DS11|A0A067DS11_CITSI	74.72	12	1	1	N	10396	Chitinase (Citrus reticulata)
61	29411	tr|A0A067LLV2|A0A067LLV2_JATCU	74.23	7	2	1	Y	24904	Peroxidase OS=Jatropha curcas GN=JCGZ_17337 PE=3 SV=1
206	11816	tr|A0A067JPF4|A0A067JPF4_JATCU	72.30	11	1	1	N	12240	Cysteine proteinase inhibitor OS=Jatropha curcas GN=JCGZ_03033 PE=3 SV=1
97	359	tr|W1PPB6|W1PPB6_AMBTC	71.14	10	1	1	Y	15148	Uncharacterized protein OS=Amborella trichopoda GN=AMTR_s00029p00197600 PE=3 SV=1
62	29414	tr|B9I5Z3|B9I5Z3_POPTR	67.47	4	2	1	N	52345	Glycosyl hydrolase family 17 family protein OS=Populus trichocarpa GN=POPTR_0013s05620g PE=3 SV=1
94	11658	tr|W9QKR0|W9QKR0_9ROSA	66.67	4	2	1	N	54348	Glucan endo-1,3-beta-glucosidase 8 OS=Morus notabilis GN=L484_002842 PE=3 SV=1
44	11663	tr|A0A1R3KD79|A0A1R3KD79_9ROSI	65.72	5	2	1	N	51742	Peptidase A1 OS=Corchorus olitorius GN=COLO4_09119 PE=3 SV=1
99	18498	tr|A0A1R3JCA1|A0A1R3JCA1_9ROSI	64.76	2	1	1	N	83469	tRNA isopentenyltransferase (Corchorus capsularis)
207	5965	tr|I1LRM9|I1LRM9_SOYBN	60.72	2	1	1	N	50394	Fasciclin-like arabinogalactan protein 15 (Vigna radiata var. radiata)
74	284	tr|A0A0A0LJ44|A0A0A0LJ44_CUCSA	60.24	2	1	1	N	62575	WSC domain-containing protein ARB_07867-like (Cucumis melo)
78	11673	tr|G7IEE7|G7IEE7_MEDTR	59.48	2	1	1	N	46548	Xyloglucanase-specific endoglucanase inhibitor protein OS=Medicago truncatula GN=MTR_1g072420 PE=3 SV=1
27	518	tr|A0A0D9ZSC4|A0A0D9ZSC4_9ORYZ	55.82	5	1	1	N	19671	Uncharacterized protein OS=Oryza glumipatula PE=4 SV=1
96	11683	tr|A0A022RCP7|A0A022RCP7_ERYGU	53.11	2	1	1	N	53107	Purple acid phosphatase OS=Erythranthe guttata GN=MIMGU_mgv1a005856mg PE=3 SV=1
81	11734	tr|A8J4C5|A8J4C5_CHLRE	51.81	0	1	1	N	595325	Flagellar associated protein OS=Chlamydomonas reinhardtii GN=FAP72 PE=4 SV=1
55	815	tr|A0A1S3ZQS3|A0A1S3ZQS3_TOBAC	47.87	7	1	1	N	15668	induced stolen tip protein TUB8-like OS=Nicotiana tabacum GN=LOC107789420 PE=4 SV=1
55	817	tr|A0A1S3YMK6|A0A1S3YMK6_TOBAC	47.87	7	1	1	N	16129	major latex allergen Hev b 5-like OS=Nicotiana tabacum GN=LOC107777715 PE=4 SV=1
83	12007	tr|A2Z2I6|A2Z2I6_ORYSI	46.51	7	1	1	N	15074	Uncharacterized protein OS=Oryza sativa subsp. indica GN=OsI_31824 PE=4 SV=1
208	288	tr|A0A1Y1I4J0|A0A1Y1I4J0_KLEFL	46.33	3	1	1	N	43117	Uncharacterized protein OS=Klebsormidium flaccidum GN=KFL_002340030 PE=4 SV=1
209	11922	P00295|PLAS_MERPE	46.29	15	1	1	N	10486	Plastocyanin OS=Mercurialis perennis GN=PETE PE=1 SV=1
148	11988	tr|A0A1U8BI39|A0A1U8BI39_NELNU	44.69	2	1	1	N	53445	glucan endo-1,3-beta-glucosidase 4 isoform X1 OS=Nelumbo nucifera GN=LOC104611111 PE=3 SV=1
211	29530	tr|A0A1S3TQ20|A0A1S3TQ20_VIGRR	43.21	1	1	1	N	152259	protein HUA2-LIKE 2-like OS=Vigna radiata var. radiata GN=LOC106757629 PE=4 SV=1
210	12011	tr|B9ILI0|B9ILI0_POPTR	43.19	2	1	1	N	56826	Serine/threonine protein phosphatase 2A regulatory subunit (Populus trichocarpa)
34	12102	tr|A0A067ETG0|A0A067ETG0_CITSI	42.76	2	1	1	N	27732	Uncharacterized protein OS=Citrus sinensis GN=CISIN_1g024965mg PE=4 SV=1
153	11955	tr|A0A1J7GHK5|A0A1J7GHK5_LUPAN	42.20	3	1	1	N	40146	Uncharacterized protein OS=Lupinus angustifolius GN=TanjilG_26199 PE=4 SV=1
49	29454	tr|A0A0K9RC70|A0A0K9RC70_SPIOL	39.97	3	1	1	N	32000	Cysteine proteinase inhibitor OS=Spinacia oleracea GN=SOVF_083420 PE=3 SV=1
149	5362	tr|A0A0B2S9A1|A0A0B2S9A1_GLYSO	39.94	2	1	1	N	40024	Basic 7S globulin 2 OS=Glycine soja GN=glysoja_001854 PE=3 SV=1
71	29403	tr|A0A0D2K5Z2|A0A0D2K5Z2_9CHLO	39.27	0	1	1	N	232335	Uncharacterized protein OS=Monoraphidium neglectum GN=MNEG_2191 PE=4 SV=1
212	29532	tr|A0A0C4BKK6|A0A0C4BKK6_WHEAT	38.62	4	1	1	N	35754	Peroxidase OS=Triticum aestivum PE=3 SV=1
113	13927	tr|A0A0R0L9W7|A0A0R0L9W7_SOYBN	36.98	0	1	1	N	163617	E3 ubiquitin-protein ligase SHPRH (Glycine soja)
73	29423	tr|C1EDQ4|C1EDQ4_MICCC	36.49	0	1	1	N	554712	Uncharacterized protein OS=Micromonas commoda (strain RCC299 / NOUM17 / CCMP2709) GN=MICPUN_62353 PE=4 SV=1
214	29542	tr|B9HQW8|B9HQW8_POPTR	35.68	2	1	1	N	48268	Vacuolar protein sorting-associated protein VPS4, putative (Ricinus communis)
58	29540	tr|G7KN92|G7KN92_MEDTR	35.63	4	1	1	N	41549	DUF295 family protein OS=Medicago truncatula GN=MTR_6g023220 PE=4 SV=2
213	12070	tr|B9T3P9|B9T3P9_RICCO	35.04	7	1	1	Y	11767	Non-specific lipid-transfer protein OS=Ricinus communis GN=RCOM_0377470 PE=3 SV=1
215	12010	tr|G7IFC9|G7IFC9_MEDTR	34.54	5	1	1	Y	18583	CAP, cysteine-rich secretory protein, antigen 5 (Fragment) OS=Medicago truncatula GN=MTR_2g010580 PE=4 SV=2
103	29543	tr|I1GS80|I1GS80_BRADI	34.39	1	1	1	N	89127	Uncharacterized protein OS=Brachypodium distachyon GN=LOC100844650 PE=4 SV=1
216	12085	tr|E1Z6B8|E1Z6B8_CHLVA	33.95	2	1	1	N	40070	Histone deacetylase OS=Chlorella variabilis GN=CHLNCDRAFT_140841 PE=4 SV=1
218	12084	tr|A0A103YMM8|A0A103YMM8_CYNCS	33.72	1	1	1	N	66798	Glycoside hydrolase, catalytic domain-containing protein (Fragment) OS=Cynara cardunculus var. scolymus GN=Ccrd_009744 PE=3 SV=1
151	5616	tr|Q3HM29|Q3HM29_SOYBN	33.60	8	1	1	N	12351	Hydrophobic seed protein (Fragment) OS=Glycine max PE=4 SV=1
217	29545	tr|G7IRI1|G7IRI1_MEDTR	33.37	2	1	1	N	49514	Fasciclin-like arabinogalactan protein 16 OS=Medicago truncatula GN=MTR_2g087810 PE=4 SV=1
219	12098	tr|A0A0D9V317|A0A0D9V317_9ORYZ	32.77	4	1	1	N	23868	Uncharacterized protein OS=Leersia perrieri PE=4 SV=1
122	29405	tr|A0A150GWL9|A0A150GWL9_GONPE	32.43	1	1	1	N	210753	Uncharacterized protein OS=Gonium pectorale GN=GPECTOR_5g175 PE=3 SV=1
220	29555	tr|A0A072U6R4|A0A072U6R4_MEDTR	32.42	1	1	1	N	74616	Ankyrin repeat protein OS=Medicago truncatula GN=MTR_6g022830 PE=4 SV=1
222	12080	tr|A0A1D6FSK8|A0A1D6FSK8_MAIZE	31.45	1	1	1	N	72067	Putative histone-lysine N-methyltransferase family protein OS=Zea mays GN=ZEAMMB73_Zm00001d010646 PE=4 SV=1
221	29558	tr|A0A087HKM9|A0A087HKM9_ARAAL	31.43	3	1	1	N	45653	Uncharacterized protein OS=Arabis alpina GN=AALP_AA1G026100 PE=3 SV=1
82	597	tr|A0A061G861|A0A061G861_THECC	30.68	5	1	1	N	19802	PAR1 protein OS=Theobroma cacao GN=TCM_015178 PE=4 SV=1
228	29582	tr|A0A087H1G9|A0A087H1G9_ARAAL	30.43	1	1	1	N	90264	Uncharacterized protein OS=Arabis alpina GN=AALP_AA4G061700 PE=4 SV=1
170	29609	tr|A0A1D6KET2|A0A1D6KET2_MAIZE	30.08	1	1	1	N	97163	Putative disease resistance protein OS=Zea mays GN=103640507 PE=4 SV=1
170	29626	tr|A0A1U8PUD4|A0A1U8PUD4_GOSHI	30.08	0	1	1	N	265081	helicase protein MOM1-like isoform X1 OS=Gossypium hirsutum GN=LOC107962768 PE=4 SV=1
223	12096	tr|A0A199V358|A0A199V358_ANACO	29.99	3	1	1	N	32529	Fasciclin-like arabinogalactan protein 11 (Fragment) OS=Ananas comosus GN=ACMD2_26316 PE=4 SV=1
154	1203	tr|Q5S1S5|Q5S1S5_WHEAT	29.65	7	1	1	N	11314	Non-specific lipid-transfer protein OS=Triticum aestivum GN=LTP4 PE=2 SV=1
224	5927	tr|A0A059CER6|A0A059CER6_EUCGR	29.43	10	1	1	N	13769	Nucleoside diphosphate kinase (Eucalyptus grandis)
152	465	tr|A0A022R646|A0A022R646_ERYGU	29.19	2	1	1	N	43567	Monodehydroascorbate reductase (Acanthus ebracteatus)
225	29574	tr|A0A067LQK1|A0A067LQK1_JATCU	28.98	2	1	1	N	50722	Uncharacterized protein OS=Jatropha curcas GN=JCGZ_24058 PE=4 SV=1
75	12149	tr|A0A0E0ATE9|A0A0E0ATE9_9ORYZ	28.96	11	1	1	N	19986	Uncharacterized protein OS=Oryza glumipatula PE=4 SV=1
120	1015	tr|A0A199UCY8|A0A199UCY8_ANACO	28.29	5	1	1	N	47333	Mannan endo-1,4-beta-mannosidase 1 OS=Ananas comosus GN=ACMD2_01212 PE=3 SV=1
84	1728	tr|A8HNI1|A8HNI1_CHLRE	28.28	1	1	1	N	147432	Predicted protein (Fragment) OS=Chlamydomonas reinhardtii GN=CHLREDRAFT_190155 PE=4 SV=1
227	12141	tr|C1N2E8|C1N2E8_MICPC	28.05	1	1	1	N	91547	Elongation factor Ts, mitochondrial OS=Micromonas pusilla (strain CCMP1545) GN=EFTS PE=3 SV=1
226	29575	tr|A0A1L2BU64|A0A1L2BU64_MEDSV	28.01	5	1	1	N	23673	Class III-1 chitinase 9 (Fragment) OS=Medicago sativa subsp. varia GN=chit3-1-9 PE=3 SV=1
226	29579	tr|G7ID29|G7ID29_MEDTR	28.01	2	1	1	N	64710	Chitinase OS=Medicago truncatula GN=MTR_1g099290 PE=3 SV=2
90	911	tr|A0A078IXA0|A0A078IXA0_BRANA	26.46	7	1	1	N	12520	BnaCnng30480D protein OS=Brassica napus GN=BnaCnng30480D PE=4 SV=1
90	912	tr|A0A078D1M2|A0A078D1M2_BRANA	26.46	7	1	1	N	12450	BnaC09g06590D protein OS=Brassica napus GN=BnaC09g06590D PE=4 SV=1
161	12628	tr|C1E682|C1E682_MICCC	26.20	0	1	1	N	231623	Uncharacterized protein OS=Micromonas commoda (strain RCC299 / NOUM17 / CCMP2709) GN=MICPUN_58576 PE=4 SV=1

## Sheet: SEXF2
Protein Group	Protein ID	Accession	-10lgP	Coverage (%)	#Peptides	#Unique	PTM	Avg. Mass	Description
2	5319	tr|O22120|O22120_SOYBN	200.52	30	19	11	N	63165	Alpha subunit of beta conglycinin (Fragment) OS=Glycine max PE=2 SV=2
7	5340	P13917|7SB1_SOYBN	142.85	25	14	11	Y	46393	Basic 7S globulin OS=Glycine max GN=BG PE=1 SV=2
6	5327	P04776|GLYG1_SOYBN	168.35	26	15	8	Y	55706	Glycinin G1 OS=Glycine max GN=GY1 PE=1 SV=2
10	5332	tr|A0A0B2SLH4|A0A0B2SLH4_GLYSO	154.86	25	15	8	N	48796	Embryonic protein DC-8 OS=Glycine soja GN=glysoja_036852 PE=4 SV=1
11	5346	tr|Q84UB3|Q84UB3_SOYBN	180.03	26	13	6	N	45019	Beta-conglycinin alpha' subunit (Fragment) OS=Glycine max GN=GM7S PE=2 SV=1
9	5333	tr|A0A0R0KK84|A0A0R0KK84_SOYBN	176.62	22	13	6	Y	54681	Glycinin G2 (Glycine max)
17	18281	tr|A0A0A0LQL6|A0A0A0LQL6_CUCSA	119.33	22	6	6	N	17744	Ubiquitin extension protein OS=Cucumis sativus GN=Csa_2G348875 PE=4 SV=1
17	18288	tr|A0A0K9RJ78|A0A0K9RJ78_SPIOL	119.33	7	6	6	N	59679	Polyubiquitin-A (Puccinia graminis f. sp. tri..)
18	5393	tr|Q9XET0|Q9XET0_SOYBN	109.01	31	6	6	Y	15097	Seed maturation protein PM30 OS=Glycine max GN=PM30 PE=2 SV=1
21	5384	tr|Q39876|Q39876_SOYBN	102.99	23	7	6	N	23714	Maturation-associated protein OS=Glycine max GN=MAT9 PE=2 SV=1
8	5362	tr|A0A0B2S9A1|A0A0B2S9A1_GLYSO	102.97	26	9	6	Y	40024	Basic 7S globulin 2 OS=Glycine soja GN=glysoja_001854 PE=3 SV=1
22	5378	tr|C6TNP0|C6TNP0_SOYBN	74.46	9	6	6	N	57854	Beta-glucosidase 44-like (Vigna radiata var. radiata)
24	5359	tr|I1NGG4|I1NGG4_SOYBN	133.13	33	7	5	N	26058	Seed maturation protein PM25 (Glycine max)
28	23436	tr|A0A0B2QGC7|A0A0B2QGC7_GLYSO	78.53	24	5	5	Y	16688	Desiccation protectant protein Lea14 like OS=Glycine soja GN=glysoja_045342 PE=4 SV=1
30	5604	tr|Q01527|Q01527_SOYBN	70.84	17	5	5	Y	15581	Maturation protein OS=Glycine max GN=gGmpm9 PE=2 SV=1
30	5609	tr|Q941M2|Q941M2_GLYCA	70.84	15	5	5	Y	17111	Seed maturation protein LEA 4 OS=Glycine canescens PE=2 SV=1
20	5374	tr|Q7GC77|Q7GC77_SOYBN	124.31	11	5	4	N	58187	Glycinin A3B4 subunit OS=Glycine max PE=1 SV=1
23	5394	tr|Q9S9D0|Q9S9D0_SOYBN	118.63	6	5	4	N	63679	Glycinin G4 subunit OS=Glycine max PE=3 SV=1
26	5389	tr|I1KMN3|I1KMN3_SOYBN	82.05	10	4	4	N	33571	Uncharacterized protein OS=Glycine max GN=LOC100787099 PE=4 SV=1
37	18251	tr|D9J011|D9J011_SALMI	64.32	8	4	4	N	41686	Putative actin protein OS=Salvia miltiorrhiza PE=2 SV=1
13	5369	tr|Q39871|Q39871_SOYBN	121.64	20	10	3	N	50644	Late embryongenesis abundant protein OS=Glycine max GN=MP2 PE=2 SV=1
31	5392	I1JLC8|SLE2_SOYBN	107.83	36	5	3	Y	11505	Protein SLE2 OS=Glycine max GN=SLE2 PE=2 SV=1
51	5744	tr|Q9SWB2|Q9SWB2_SOYBN	91.76	27	3	3	N	8178	Seed maturation protein PM41 OS=Glycine max GN=PM41 PE=2 SV=1
27	23435	tr|Q39870|Q39870_SOYBN	89.31	5	5	3	Y	97266	Lipoxygenase OS=Glycine max GN=lox2 PE=2 SV=1
38	5423	tr|C6TKW9|C6TKW9_SOYBN	71.48	6	3	3	N	49336	Lea protein (Glycine max)
44	5470	tr|C6T588|C6T588_SOYBN	65.95	18	3	3	N	16761	PR10-like protein (Glycine max)
43	23442	tr|A0A0A0KNN9|A0A0A0KNN9_CUCSA	64.47	6	3	3	N	44387	Elongation factor 1-alpha OS=Cucumis sativus GN=Csa_5G495950 PE=4 SV=1
40	5576	tr|Q42447|Q42447_SOYBN	55.14	13	4	3	N	25659	Maturation protein OS=Glycine max GN=MAT1 PE=2 SV=1
47	5459	tr|Q9XES8|Q9XES8_SOYBN	52.09	44	3	3	Y	9512	Seed maturation protein PM28 OS=Glycine max GN=PM28 PE=2 SV=1
33	23471	tr|Q41244|Q41244_SOYBN	47.49	4	4	3	N	67330	Lipoxygenase (Fragment) OS=Glycine max GN=loxA PE=2 SV=1
19	21	tr|A0A061FNG5|A0A061FNG5_THECC	97.35	5	5	2	N	71391	Heat shock cognate protein 70-1 OS=Theobroma cacao GN=TCM_042785 PE=3 SV=1
42	5421	Q04672|SBP_SOYBN	89.76	6	3	2	N	60523	Sucrose-binding protein OS=Glycine max GN=SBP PE=1 SV=1
41	60	tr|D3TIC1|D3TIC1_MANIN	83.59	8	3	2	N	25513	Chitinase (Fragment) OS=Mangifera indica PE=2 SV=1
60	5517	tr|A0A0A0KT44|A0A0A0KT44_CUCSA	80.38	6	2	2	N	37566	Alpha-galactosidase OS=Cucumis sativus GN=Csa_5G580620 PE=3 SV=1
49	5563	tr|A0A0R0G8Z9|A0A0R0G8Z9_SOYBN	75.89	6	2	2	N	45527	Uncharacterized protein OS=Glycine max GN=GLYMA_15G131400 PE=4 SV=1
50	5472	tr|I1L849|I1L849_SOYBN	66.56	8	2	2	N	27456	Uncharacterized protein OS=Glycine max GN=LOC100809281 PE=4 SV=1
52	456	Q9XJ56|ECP44_DAUCA	61.48	3	2	2	N	28795	Phosphoprotein ECPP44 OS=Daucus carota GN=ECPP44 PE=1 SV=1
29	99	tr|A0A067DCX3|A0A067DCX3_CITSI	55.96	7	3	2	N	35898	Heat shock cognate 70 kDa protein 2-like (Gossypium hirsutum)
63	5498	tr|Q9ZTY1|Q9ZTY1_SOYBN	55.60	8	2	2	Y	35342	35 kDa seed maturation protein OS=Glycine max GN=pGmPM18 PE=2 SV=1
25	23439	tr|A0A1L6YR07|A0A1L6YR07_9MARC	52.80	11	4	2	Y	43592	Ribulose bisphosphate carboxylase large chain (Fragment) OS=Plagiochila trapezoidea PE=3 SV=1
75	5616	tr|Q3HM29|Q3HM29_SOYBN	51.12	16	2	2	Y	12351	Hydrophobic seed protein (Fragment) OS=Glycine max PE=4 SV=1
77	5516	tr|I1N747|I1N747_SOYBN	45.65	9	2	2	N	23589	Oleosin OS=Glycine max GN=LOC547918 PE=3 SV=1
45	5419	tr|A0A0R0G477|A0A0R0G477_SOYBN	45.40	6	2	2	N	37072	Repetitive proline-rich cell wall protein 2 (Glycine soja)
81	5694	tr|M5XIF0|M5XIF0_PRUPE	38.60	8	2	2	N	17748	Uncharacterized protein OS=Prunus persica GN=PRUPE_ppa025978mg PE=4 SV=1
82	23539	tr|A0A0B2PXP8|A0A0B2PXP8_GLYSO	38.10	3	2	2	N	70839	Heat shock cognate 70 kDa protein OS=Glycine soja GN=glysoja_016179 PE=3 SV=1
69	5987	tr|A0A068UXI5|A0A068UXI5_COFCA	33.11	1	2	2	N	73400	Uncharacterized protein OS=Coffea canephora GN=GSCOC_T00038078001 PE=4 SV=1
83	6210	tr|I1M3M9|I1M3M9_SOYBN	31.49	4	2	2	N	67977	Seed biotin-containing protein SBP65 OS=Glycine max GN=SBP65 PE=4 SV=1
87	23684	tr|Q2QTE5|Q2QTE5_ORYSJ	28.00	1	2	2	N	163702	Retrotransposon protein, putative, Ty3-gypsy subclass OS=Oryza sativa subsp. japonica GN=LOC_Os12g19920 PE=4 SV=1
56	7754	tr|W9R1U2|W9R1U2_9ROSA	27.28	2	2	2	Y	117119	Protein argonaute 2 OS=Morus notabilis GN=L484_006244 PE=3 SV=1
90	5908	tr|A0A1Y5IJB6|A0A1Y5IJB6_OSTTA	27.07	0	2	2	N	519545	Vacuolar protein sorting-associated protein 62 (Ostreococcus tauri)
73	6294	tr|A8IRH8|A8IRH8_CHLRE	24.60	1	2	2	N	214178	Predicted protein OS=Chlamydomonas reinhardtii GN=CHLREDRAFT_145384 PE=4 SV=1
91	23719	tr|A0A1J3KB15|A0A1J3KB15_NOCCA	24.34	13	2	2	N	16041	60S ribosomal protein L23 (Fragment) OS=Noccaea caerulescens GN=MP_TR3558_c0_g1_i1_g.9731 PE=3 SV=1
15	5334	tr|Q50JD8|Q50JD8_SOYBN	129.05	19	9	1	N	48330	Beta-conglycinin beta subunit (Fragment) OS=Glycine max PE=2 SV=1
15	5338	tr|C6T9L1|C6T9L1_SOYBN	129.05	18	9	1	N	50564	Beta-conglycinin beta subunit
16	5343	tr|F7J077|F7J077_SOYBN	126.61	18	9	1	N	50442	Beta-conglycinin beta subunit OS=Glycine max GN=CG-beta-2 PE=4 SV=1
48	5512	C6T0L2|SLE3_SOYBN	112.62	24	3	1	N	11141	Protein SLE3 OS=Glycine max GN=SLE3 PE=2 SV=1
46	5567	tr|A0A072VPF7|A0A072VPF7_MEDTR	84.85	14	3	1	N	26493	Late embryogenesis abundant D-like protein OS=Medicago truncatula GN=MTR_1g103620 PE=4 SV=1
65	5659	tr|C6TFC1|C6TFC1_SOYBN	82.49	17	1	1	Y	12368	Non-specific lipid-transfer protein OS=Glycine max GN=LOC100817318 PE=2 SV=1
181	5742	tr|C6TMA8|C6TMA8_SOYBN	74.50	12	1	1	N	12236	Uncharacterized protein OS=Glycine max GN=LOC100813859 PE=2 SV=1
76	23522	tr|A9RE07|A9RE07_PHYPA	74.49	6	2	1	N	33378	Predicted protein OS=Physcomitrella patens subsp. patens GN=PHYPADRAFT_112232 PE=4 SV=1
84	357	tr|A0A067DS11|A0A067DS11_CITSI	71.94	12	2	1	N	10396	Chitinase (Citrus reticulata)
74	5569	tr|Q9SEL0|Q9SEL0_SOYBN	71.60	12	2	1	N	26841	Seed maturation protein PM24 OS=Glycine max GN=PM24 PE=2 SV=1
182	5748	tr|A0A199W4R9|A0A199W4R9_ANACO	66.80	22	1	1	N	6486	V-type proton ATPase subunit G 1 OS=Ananas comosus GN=ACMD2_21287 PE=4 SV=1
39	18224	tr|Q9M4E8|Q9M4E8_CUCSA	61.96	4	4	1	N	73473	Heat shock protein 70 OS=Cucumis sativus PE=2 SV=1
35	23437	tr|A0A1S3C8Y7|A0A1S3C8Y7_CUCME	61.62	5	4	1	N	71512	heat shock cognate 70 kDa protein 2-like OS=Cucumis melo GN=LOC103498170 PE=3 SV=1
34	5434	tr|Q84TA1|Q84TA1_ORYSJ	58.81	5	4	1	N	71312	Heat shock cognate 70 kDa protein 2, putative, expressed OS=Oryza sativa subsp. japonica GN=OJ1754_E06.25 PE=2 SV=1
78	5656	tr|A0A1U8B2Q9|A0A1U8B2Q9_NELNU	55.29	2	2	1	N	68169	DNA (Cytosine-5)-methyltransferase DRM2-like OS=Nelumbo nucifera GN=LOC104606436 PE=4 SV=1
127	5668	P19594|2SS_SOYBN	54.14	8	1	1	Y	18460	2S albumin OS=Glycine max PE=1 SV=2
64	5521	tr|A0A0R0H569|A0A0R0H569_SOYBN	54.13	2	2	1	N	92812	Lipoxygenase OS=Glycine max GN=GLYMA_13G347600 PE=3 SV=1
135	5823	tr|A0A0B2S2Z6|A0A0B2S2Z6_GLYSO	53.47	10	1	1	N	13861	Expansin-A4 OS=Glycine soja GN=glysoja_013443 PE=4 SV=1
135	5845	tr|A0A067FT03|A0A067FT03_CITSI	53.47	5	1	1	N	28039	Expansin A4, ALPHA 1.6,EXPA4 (Theobroma cacao)
133	5698	tr|A0A0B2PJJ0|A0A0B2PJJ0_GLYSO	52.55	5	1	1	N	24570	Citrate-binding protein OS=Glycine soja GN=glysoja_011850 PE=4 SV=1
62	23477	tr|Q9SP11|Q9SP11_SOYBN	50.86	4	2	1	N	55834	Sucrose binding protein homolog S-64 OS=Glycine max GN=SBP PE=2 SV=1
111	5859	tr|A0A1D6L7F4|A0A1D6L7F4_MAIZE	49.44	3	1	1	N	33521	Globulin-2 OS=Zea mays GN=542382 PE=4 SV=1
129	5892	tr|Q9ZRG9|Q9ZRG9_ORYSA	48.39	2	1	1	N	51731	Globulin-like protein (Fragment) OS=Oryza sativa PE=2 SV=1
36	23441	tr|A0A0U1YYJ5|A0A0U1YYJ5_9GENT	47.07	12	3	1	N	26217	Ribulose bisphosphate carboxylase large chain (Fragment) OS=Rubia sp. YC0250MT24 GN=rbcL PE=3 SV=1
128	465	tr|A0A022R646|A0A022R646_ERYGU	44.82	2	1	1	N	43567	Monodehydroascorbate reductase (Nicotiana tabacum)
80	762	tr|A0A1R3FUH4|A0A1R3FUH4_9ROSI	43.86	1	2	1	N	220447	Nascent polypeptide-associated complex subunit beta OS=Corchorus capsularis GN=CCACVL1_31035 PE=3 SV=1
183	5882	tr|A8HPY6|A8HPY6_CHLRE	43.40	2	1	1	N	101578	Predicted protein OS=Chlamydomonas reinhardtii GN=CHLREDRAFT_171615 PE=4 SV=1
79	748	tr|A0A067F2E7|A0A067F2E7_CITSI	43.36	9	2	1	N	22250	Ubiquitin-associated domain/translation elongation factor EF-Ts (Macleaya cordata)
132	23626	Q9FG31|LEA46_ARATH	41.77	7	1	1	N	16179	Late embryogenesis abundant protein 46 OS=Arabidopsis thaliana GN=LEA46 PE=2 SV=1
67	6116	tr|G1FBQ6|G1FBQ6_WOLAU	41.08	1	2	1	N	154142	DNA-directed RNA polymerase subunit beta'' OS=Wolffia australiana GN=rpoC2 PE=3 SV=1
130	5552	Q01417|PM1_SOYBN	38.30	9	1	1	N	17606	18 kDa seed maturation protein OS=Glycine max GN=GMPM1 PE=2 SV=1
107	6016	tr|Q37264|Q37264_PINSY	38.05	2	1	1	N	46125	Glyceraldehyde-3-phosphate dehydrogenase OS=Pinus sylvestris PE=2 SV=1
53	6171	tr|A0A022RU64|A0A022RU64_ERYGU	37.81	2	2	1	N	64132	Laccase OS=Erythranthe guttata GN=MIMGU_mgv1a018195mg PE=3 SV=1
184	5927	tr|A0A059CER6|A0A059CER6_EUCGR	37.65	10	1	1	N	13769	Nucleoside diphosphate kinase (Eucalyptus grandis)
68	23646	tr|C1MTE9|C1MTE9_MICPC	37.39	0	2	1	N	781275	Predicted protein OS=Micromonas pusilla (strain CCMP1545) GN=MICPUCDRAFT_47301 PE=4 SV=1
136	23645	tr|A0A0D2MU49|A0A0D2MU49_9CHLO	35.58	3	1	1	N	33294	Biotin synthetase OS=Monoraphidium neglectum GN=MNEG_3913 PE=4 SV=1
185	5983	tr|A0A1U8B542|A0A1U8B542_NELNU	35.56	2	1	1	N	57225	Pectinesterase OS=Nelumbo nucifera GN=LOC104607347 PE=4 SV=1
186	5965	tr|I1LRM9|I1LRM9_SOYBN	34.94	2	1	1	N	50394	Fasciclin-like arabinogalactan protein 15 (Vigna radiata var. radiata)
113	23549	tr|A0A0E0I6I6|A0A0E0I6I6_ORYNI	34.74	1	1	1	Y	83418	Putative serine/threonine-protein kinase (Aegilops tauschii)
131	18325	tr|J3L6W7|J3L6W7_ORYBR	34.66	3	1	1	N	38854	Fructose-bisphosphate aldolase OS=Oryza brachyantha PE=3 SV=1
187	18633	tr|A0A061EPX0|A0A061EPX0_THECC	34.57	5	1	1	Y	22736	Plant SNARE 13 isoform 2 OS=Theobroma cacao GN=TCM_021488 PE=4 SV=1
55	6028	tr|A0A0D2NPF0|A0A0D2NPF0_9CHLO	33.70	1	2	1	N	251421	Uncharacterized protein OS=Monoraphidium neglectum GN=MNEG_1660 PE=4 SV=1
190	6007	tr|B8LLV7|B8LLV7_PICSI	33.46	2	1	1	N	42646	Uncharacterized protein OS=Picea sitchensis PE=2 SV=1
188	5995	tr|A0A068U0G0|A0A068U0G0_COFCA	33.40	10	1	1	Y	14864	Uncharacterized protein OS=Coffea canephora GN=GSCOC_T00037233001 PE=4 SV=1
189	23655	tr|A8ICW9|A8ICW9_9ROSI	32.95	6	1	1	N	15273	Superoxide dismutase [Cu-Zn] OS=Dimocarpus longan GN=CSD1a-3 PE=2 SV=2
189	5732	tr|A0A059B660|A0A059B660_EUCGR	32.95	6	1	1	N	15210	Superoxide dismutase [Cu-Zn] OS=Eucalyptus grandis GN=EUGRSUZ_H04426 PE=3 SV=1
71	23720	tr|D7LEB8|D7LEB8_ARALL	32.71	1	2	1	Y	224617	Callose synthase 2 (Arabidopsis thaliana)
85	23664	tr|C6TCX4|C6TCX4_SOYBN	32.65	3	2	1	N	46170	Patatin OS=Glycine max PE=2 SV=1
192	23666	tr|Q94FM0|Q94FM0_CITPA	32.57	1	1	1	N	79524	Pol polyprotein OS=Citrus paradisi GN=pol PE=4 SV=1
134	12141	tr|C1N2E8|C1N2E8_MICPC	32.26	1	1	1	N	91547	Elongation factor Ts, mitochondrial OS=Micromonas pusilla (strain CCMP1545) GN=EFTS PE=3 SV=1
191	6080	tr|A0A199VNE2|A0A199VNE2_ANACO	32.10	1	1	1	N	80219	Pyrophosphate-energized vacuolar membrane proton pump OS=Ananas comosus GN=ACMD2_04465 PE=3 SV=1
86	5953	tr|M4DC04|M4DC04_BRARP	31.62	1	1	1	N	114917	Uncharacterized protein OS=Brassica rapa subsp. pekinensis PE=4 SV=1
66	6163	tr|A0A191TFE8|A0A191TFE8_9ERIC	30.93	3	2	1	N	38981	DNA-directed RNA polymerase subunit alpha OS=Styrax grandiflorus GN=rpoA PE=3 SV=1
89	23718	tr|A0A1S4A2J8|A0A1S4A2J8_TOBAC	30.50	2	2	1	N	61144	Pectinesterase OS=Nicotiana tabacum GN=LOC107793053 PE=4 SV=1
193	6025	tr|A0A059BS59|A0A059BS59_EUCGR	30.25	3	1	1	N	29394	Uncharacterized protein OS=Eucalyptus grandis GN=EUGRSUZ_F02124 PE=4 SV=1
93	23757	tr|K7KBJ2|K7KBJ2_SOYBN	30.15	1	2	1	N	117638	PHD finger-containing protein (Glycine soja)
97	24200	tr|A0A0D9WJ40|A0A0D9WJ40_9ORYZ	29.24	1	2	1	N	237505	Uncharacterized protein OS=Leersia perrieri PE=4 SV=1
100	23523	tr|A0A0D2N5C5|A0A0D2N5C5_9CHLO	28.39	0	1	1	N	469819	Uncharacterized protein OS=Monoraphidium neglectum GN=MNEG_0449 PE=4 SV=1
95	23776	tr|A0A1R3GK12|A0A1R3GK12_9ROSI	27.36	1	2	1	N	111652	Lipase, class 3 OS=Corchorus olitorius GN=COLO4_34699 PE=4 SV=1
194	23694	tr|A0A1U8GB41|A0A1U8GB41_CAPAN	27.12	3	1	1	N	59934	calcium-dependent protein kinase 29 OS=Capsicum annuum GN=LOC107866845 PE=4 SV=1
58	23679	tr|A0A150GGR4|A0A150GGR4_GONPE	26.78	1	2	1	N	211753	Uncharacterized protein OS=Gonium pectorale GN=GPECTOR_23g12 PE=4 SV=1
212	23726	tr|J3LF98|J3LF98_ORYBR	26.55	1	1	1	N	96662	Kinesin-like protein KIN-7C (Oryza sativa subsp. japonica)
143	23695	tr|A0A0R0GPN3|A0A0R0GPN3_SOYBN	26.40	2	1	1	N	82763	Uncharacterized protein OS=Glycine max GN=GLYMA_13G032500 PE=4 SV=1
137	6017	tr|C1MKA8|C1MKA8_MICPC	26.16	1	1	1	N	61938	Predicted protein OS=Micromonas pusilla (strain CCMP1545) GN=MICPUCDRAFT_46528 PE=4 SV=1
195	6088	tr|M0SN26|M0SN26_MUSAM	25.91	3	1	1	N	31492	Uncharacterized protein OS=Musa acuminata subsp. malaccensis PE=4 SV=1
199	6111	tr|M0X3R2|M0X3R2_HORVV	25.62	3	1	1	N	29943	G-box binding factor (Oryza sativa subsp. japonica)
198	6104	tr|A0A067E434|A0A067E434_CITSI	25.18	3	1	1	N	36678	Uncharacterized protein OS=Citrus sinensis GN=CISIN_1g020973mg PE=4 SV=1
146	23705	tr|A0A1R3KAH6|A0A1R3KAH6_9ROSI	25.16	2	1	1	N	59936	Uncharacterized protein OS=Corchorus capsularis GN=CCACVL1_02199 PE=4 SV=1
197	895	tr|W9REX8|W9REX8_9ROSA	25.13	6	1	1	N	21743	Uncharacterized protein OS=Morus notabilis GN=L484_005403 PE=4 SV=1
108	5596	tr|A8JH15|A8JH15_CHLRE	25.00	2	1	1	N	128305	Predicted protein OS=Chlamydomonas reinhardtii GN=CHLREDRAFT_180177 PE=4 SV=1
72	23760	tr|C1MWP4|C1MWP4_MICPC	24.84	1	2	1	N	293405	Laminin-type egf-like protein OS=Micromonas pusilla (strain CCMP1545) GN=MICPUCDRAFT_70859 PE=4 SV=1
138	23665	tr|B9TMZ3|B9TMZ3_RICCO	24.51	4	1	1	N	26569	Uncharacterized protein (Fragment) OS=Ricinus communis GN=RCOM_2084420 PE=4 SV=1
92	6187	tr|A0A1J6JWN7|A0A1J6JWN7_NICAT	24.48	1	1	1	N	103087	Uncharacterized protein OS=Nicotiana attenuata GN=A4A49_31722 PE=4 SV=1
139	23675	tr|W1PME4|W1PME4_AMBTC	24.23	2	1	1	N	60350	Uncharacterized protein OS=Amborella trichopoda GN=AMTR_s00153p00012840 PE=4 SV=1
118	7523	tr|A0A0K9P4T4|A0A0K9P4T4_ZOSMR	23.90	1	1	1	N	64150	Sec14p-like phosphatidylinositol transfer family protein OS=Zostera marina GN=ZOSMA_38G01250 PE=4 SV=1
59	23707	tr|A0A0E0QSB0|A0A0E0QSB0_ORYRU	23.80	1	1	1	N	94712	Serine/threonine-protein kinase (Oryza nivara)
142	23711	tr|M7ZNK2|M7ZNK2_TRIUA	23.75	1	1	1	Y	127948	Serine/threonine-protein kinase ATM OS=Triticum urartu GN=TRIUR3_06645 PE=4 SV=1
70	911	tr|A0A078IXA0|A0A078IXA0_BRANA	23.70	7	1	1	N	12520	BnaCnng30480D protein OS=Brassica napus GN=BnaCnng30480D PE=4 SV=1
201	23709	tr|Q8LMJ3|Q8LMJ3_ORYSJ	23.64	5	1	1	N	19178	Uncharacterized protein OSJNBb0038A07.12 OS=Oryza sativa subsp. japonica GN=OSJNBb0038A07.12 PE=4 SV=1
117	23671	tr|A0A0E0QTU5|A0A0E0QTU5_ORYRU	23.56	3	1	1	Y	49855	GTPase-activating protein gyp1 (Dichanthelium oligosanthes)
112	19262	tr|I1GKN9|I1GKN9_BRADI	23.44	3	1	1	N	50496	Nucleolar protein 12 (Triticum urartu)
204	23715	tr|A0A1D5SE97|A0A1D5SE97_WHEAT	23.39	1	1	1	N	82570	Intron maturase, type II family protein, putative, expressed (Oryza sativa subsp. japonica)
202	23712	tr|I1N8T8|I1N8T8_SOYBN	23.36	3	1	1	N	46696	Uncharacterized protein OS=Glycine max GN=LOC100811817 PE=4 SV=2
203	23713	tr|I0YYV2|I0YYV2_COCSC	23.26	1	1	1	N	73461	Alpha/beta-hydrolase OS=Coccomyxa subellipsoidea (strain C-169) GN=COCSUDRAFT_65988 PE=4 SV=1
149	6123	tr|Q75KD5|Q75KD5_ORYSJ	23.01	2	1	1	N	44961	Expressed protein OS=Oryza sativa subsp. japonica GN=OSJNBa0054H04.14 PE=4 SV=1
205	23716	tr|A5YJE5|A5YJE5_9ASTR	22.95	5	1	1	N	17707	Class I low-molecular-weight heat-shock protein OS=Ageratina adenophora PE=2 SV=1
206	1517	tr|A0A0D9YSQ8|A0A0D9YSQ8_9ORYZ	22.92	2	1	1	N	35902	Uncharacterized protein OS=Oryza glumipatula PE=4 SV=1
98	23488	tr|A0A0D2N5C5|A0A0D2N5C5_ 9CHLO	22.91	0	1	1	N	469820	Uncharacterized protein OS=Monoraphidium neglectum GN=MNEG_0449 PE=4 SV=1
210	23721	tr|I1IWJ9|I1IWJ9_BRADI	22.84	0	1	1	N	157845	Probable cleavage and polyadenylation specificity factor subunit 1 (Oryza sativa subsp. japonica)
207	6182	tr|A9RJW7|A9RJW7_PHYPA	22.67	1	1	1	N	143358	Predicted protein OS=Physcomitrella patens subsp. patens GN=PHYPADRAFT_159529 PE=4 SV=1
140	23682	tr|A0A0E0F6T9|A0A0E0F6T9_9ORYZ	22.37	1	1	1	N	116140	Replication factor C subunit 1 (Oryza meridionalis)
101	5621	tr|A0A1Y1I0T5|A0A1Y1I0T5_KLEFL	21.94	1	1	1	N	223748	Uncharacterized protein OS=Klebsormidium flaccidum GN=KFL_001230090 PE=4 SV=1
208	6176	tr|A0A1R3KK34|A0A1R3KK34_9ROSI	21.67	1	1	1	N	129433	Uncharacterized protein OS=Corchorus olitorius GN=COLO4_07339 PE=4 SV=1
209	6175	tr|A0A1D6HXR4|A0A1D6HXR4_MAIZE	21.66	1	1	1	N	154268	Myosin-6 OS=Zea mays GN=ZEAMMB73_Zm00001d019495 PE=4 SV=1
141	23688	tr|A8HYX3|A8HYX3_CHLRE	21.61	0	1	1	N	224811	Cleavage and polyadenylation factor 6-related protein OS=Chlamydomonas reinhardtii GN=CGL55 PE=4 SV=1
109	795	tr|W9R6T5|W9R6T5_9ROSA	21.57	1	1	1	N	97591	Beta-galactosidase OS=Morus notabilis GN=L484_007672 PE=3 SV=1
211	23723	tr|M0T6M4|M0T6M4_MUSAM	21.56	1	1	1	N	143548	Uncharacterized protein OS=Musa acuminata subsp. malaccensis PE=4 SV=1
213	23737	tr|A0A150G4D1|A0A150G4D1_GONPE	21.52	2	1	1	N	55086	Uncharacterized protein OS=Gonium pectorale GN=GPECTOR_63g13 PE=4 SV=1
144	23700	tr|K3Y5R2|K3Y5R2_SETIT	21.34	1	1	1	N	72778	Uncharacterized protein OS=Setaria italica GN=LOC101781147 PE=4 SV=1
120	23781	tr|C0P715|C0P715_MAIZE	21.32	1	1	1	N	54240	[Fructose-bisphosphate aldolase]-lysine N-methyltransferase chloroplastic OS=Zea mays GN=100382373 PE=2 SV=1
214	23738	tr|A0A072TTW4|A0A072TTW4_MEDTR	21.28	2	1	1	N	63900	Peptidylprolyl isomerase OS=Medicago truncatula GN=MTR_8g080980 PE=4 SV=1
215	23742	tr|B9ETE6|B9ETE6_ORYSJ	20.93	1	1	1	N	77054	Uncharacterized protein OS=Oryza sativa subsp. japonica GN=OsJ_00580 PE=4 SV=1
229	23771	tr|A0A1S3UJC6|A0A1S3UJC6_VIGRR	20.85	2	1	1	N	33200	SNAP25 homologous protein SNAP33-like OS=Vigna radiata var. radiata GN=LOC106765814 PE=4 SV=1
229	23779	tr|A0A061R6I7|A0A061R6I7_9CHLO	20.85	1	1	1	N	41367	ATP-binding protein involved in chromosome partitioning (Fragment) OS=Tetraselmis sp. GSL018 GN=MRP PE=4 SV=1
102	23550	tr|A0A061EC78|A0A061EC78_THECC	20.79	5	1	1	N	20778	Uncharacterized protein OS=Theobroma cacao GN=TCM_011912 PE=4 SV=1
223	23759	tr|J3MHU9|J3MHU9_ORYBR	20.74	0	1	1	N	225505	Putative callose synthase 1 catalytic subunit (Oryza sativa subsp. japonica)
216	6280	tr|A0A175YME0|A0A175YME0_DAUCA	20.72	5	1	1	N	15420	Uncharacterized protein OS=Daucus carota subsp. sativus GN=DCAR_027813 PE=4 SV=1
276	23910	tr|A9ZSN7|A9ZSN7_CALSL	20.68	2	1	1	N	34720	Alcohol dehydrogenase (Fragment) OS=Calystegia soldanella GN=Adh PE=3 SV=1
217	23743	tr|C5XKZ8|C5XKZ8_SORBI	20.67	4	1	1	N	31539	Uncharacterized protein OS=Sorghum bicolor GN=SORBI_3003G310000 PE=4 SV=1
218	6281	tr|A0A1D1XRW4|A0A1D1XRW4_9ARAE	20.54	4	1	1	N	25833	Alkanesulfonate monooxygenase (Fragment) OS=Anthurium amnicola GN=ssuD_3 PE=4 SV=1
233	23804	tr|A8JEU4|A8JEU4_CHLRE	20.46	1	1	1	N	71215	Heat shock protein 70A OS=Chlamydomonas reinhardtii GN=HSP70A PE=3 SV=1
219	23752	tr|A0A1D6FLD8|A0A1D6FLD8_MAIZE	20.40	3	1	1	Y	43973	Pentatricopeptide repeat-containing protein mitochondrial OS=Zea mays GN=103635421 PE=4 SV=1
226	6196	tr|B9GTW0|B9GTW0_POPTR	20.38	1	1	1	N	83780	Cellulose synthase family protein OS=Populus trichocarpa GN=POPTR_0002s21420g PE=3 SV=1
145	23703	tr|Q7XBD8|Q7XBD8_MAIZE	20.36	1	1	1	N	147549	Putative retrotransposon RIRE1 poly protein OS=Zea mays GN=Z013I05_10 PE=4 SV=1
99	815	tr|A0A1S3ZQS3|A0A1S3ZQS3_TOBAC	20.35	7	1	1	N	15668	induced stolen tip protein TUB8-like OS=Nicotiana tabacum GN=LOC107789420 PE=4 SV=1
220	23753	tr|C1E510|C1E510_MICCC	20.25	1	1	1	N	93838	Uncharacterized protein OS=Micromonas commoda (strain RCC299 / NOUM17 / CCMP2709) GN=MICPUN_58227 PE=4 SV=1
221	23755	tr|A0A199VAV4|A0A199VAV4_ANACO	20.24	1	1	1	N	101591	Formin-like protein OS=Ananas comosus GN=ACMD2_01274 PE=3 SV=1
222	23756	tr|A0A0E0APK1|A0A0E0APK1_9ORYZ	20.21	6	1	1	N	19124	Uncharacterized protein OS=Oryza glumipatula PE=4 SV=1
224	23761	tr|A0A150GYF7|A0A150GYF7_GONPE	20.04	1	1	1	N	214769	Uncharacterized protein OS=Gonium pectorale GN=GPECTOR_4g786 PE=4 SV=1
94	23763	tr|C1J959|C1J959_WHEAT	20.02	3	1	1	N	38792	Fructose-bisphosphate aldolase OS=Triticum aestivum PE=3 SV=1
225	23762	tr|B8ACB3|B8ACB3_ORYSI	20.01	8	1	1	N	20781	Uncharacterized protein OS=Oryza sativa subsp. indica GN=OsI_02976 PE=4 SV=1
54	23506	tr|H2KWU9|H2KWU9_ORYSJ	35.58	2	2	0	N	66783	5-methyltetrahydropteroyltriglutamate-homocysteine methyltransferase, putative, expressed OS=Oryza sativa subsp. japonica GN=LOC_Os12g42884 PE=4 SV=1
96	7939	tr|V5NAL3|V5NAL3_AJURE	31.10	1	2	0	N	155868	RNA polymerase beta'' subunit OS=Ajuga reptans GN=rpoC2 PE=3 SV=1
